# Supplementary material for: General Patterns and Species-Specific Differences in the Organization of the Tubulin Cytoskeleton in Indeterminate Nodules of Three Legumes
Source: Cells. 2021 Apr 25;10(5):1012. doi: 10.3390/cells10051012 (PMC8146709; doi:10.3390/cells10051012)
Supplement: Supplementary file 1 [file cells-10-01012-s001.zip]

Archive with 10 entries (9 files):
- cells-1146942/
- cells-1146942/Supplementary_materials.pdf
- cells-1146942/Video S1.mp4
- cells-1146942/Video S2.mp4
- cells-1146942/Video S3.mp4
- cells-1146942/Video S4.mp4
- cells-1146942/Video S5.mp4
- cells-1146942/Video S6.mp4
- cells-1146942/Video S7.mp4
- cells-1146942/Video S8.mp4
